# Supplementary material for: School Students’ Concerns and Support after One Year of COVID-19 in Austria: A Qualitative Study Using Content Analysis
Source: Healthcare (Basel). 2022 Jul 18;10(7):1334. doi: 10.3390/healthcare10071334 (PMC9315779; doi:10.3390/healthcare10071334)
Supplement: Supplementary file 1 [file healthcare-10-01334-s001.zip]

Archive with 1 entries (1 files):
- healthcare-1817118-supplementary.pdf
